# Supplementary material for: Idiopathic Scoliosis as a Conversion Reaction to Stress with the Neural Effect of a “Distorting Mirror”
Source: Life (Basel). 2026 Feb 4;16(2):270. doi: 10.3390/life16020270 (PMC12941543; doi:10.3390/life16020270)
Supplement: Supplementary file 1 [file life-16-00270-s001.zip]

Archive with 1 entries (1 files):
- life-4100263-supplementary.pdf
